# Supplementary material for: Effect of gummy candy containing ubiquinol on secretion of saliva: A randomized, double-blind, placebo-controlled parallel-group comparative study and an in vitro study
Source: PLoS One. 2019 Apr 3;14(4):e0214495. doi: 10.1371/journal.pone.0214495 (PMC6447281; doi:10.1371/journal.pone.0214495)
Supplement: S3 File — (XLSX) [file pone.0214495.s003.xlsx]

## Sheet: Sheet1
1 none 2 almost none 3 little 4 moderate 5 advanced
Oral symptoms (26 items)
1. Unable to eat food due to a mouth problem
2. Difficulty chewing
3. Difficulty swallowing
4. Difficulty speaking
5. Unable to eat food easily
6. Difficulty interacting with people due to concern about your mouth
7. Dissatisfaction with the condition of your mouth and/or teeth
8. Use of a drug, etc. for mouth discomfort and/or pain
9. Worried about poor condition of the mouth and/or teeth
10. Worried about people noticing your mouth
11. Unable to eat food calmly in front of other people because of worry about your mouth
12. Smarting pain in the mouth and/or teeth
13. Dryness of the mouth
14. Requires enough water when eating food
15. Sticky feeling in the mouth
16. Abnormal sense of taste
17. Painful tongue
18. Mouth breathing
19. Worried about halitosis
20. Getting pieces of food stuck between the teeth
21. A loose tooth
22. Swelling of the gums
23. Roughness of the lips
24. Worried about drooping of the angles of the mouth
25. Worried about wrinkles on the entire face
26. Worried about wrinkles around the lips
Physical symptoms (32 items)
1. Tired eyes
2. Blurred vision
3. Eye pain
4. Stiffness of the shoulder muscles
5. Muscle ache / stiffness
6. Palpitations
7. Shortness of breath
8. Tendency to gain weight
9. Lean / losing weight
10. Feeling tired
11. Feeling unhealthy
12. Dryness of the mouth
13. Poor skin condition
14. Loss of appetite
15. Gastric fullness
16. Stomachache
17. Prone to catching a cold
18. Cough and phlegm
19. Diarrhea
20. Constipation
21. Hair loss
22. Gray hair
23. Headache
24. Dizziness
25. Buzzing in the ears
26. Low back pain
27. Joint pain
28. Edema
29. Prone to sweating
30. Increased urinary frequency
31. Hot flushes
32. Sensitive to cold
Mental symptoms (21 items)
1. Become frustrated
2. Become angry easily
3. Loss of motivation
4. Cannot feel happy
5. Loss of motivation for living
6. No happiness in daily life
7. Loss of self confidence
8. Dislike speaking to others
9. Depressed mood
10. Feeling that you are not a useful person
11. Sleeping too lightly
12. Difficulty falling asleep
13. Being worried
14. Temporary lapse of memory
15. Unable to concentrate on anything
16. Unable to solve problems
17. Unable to make decisions easily
18. Unable to sleep deeply due to anxiety
19. Feeling nervous
20. Feeling anxious without any specific reason
21. Feeling fear of something
