# Supplementary material for: Effect of gummy candy containing ubiquinol on secretion of saliva: A randomized, double-blind, placebo-controlled parallel-group comparative study and an in vitro study
Source: PLoS One. 2019 Apr 3;14(4):e0214495. doi: 10.1371/journal.pone.0214495 (PMC6447281; doi:10.1371/journal.pone.0214495)
Supplement: S4 File — (XLSX) [file pone.0214495.s004.xlsx]

## Sheet: Clinical_data
ID	group	sex	age	Saliva flow rate (Saxon test)	Saliva flow rate (Saxon test)	Salivary CoQ10 level	Salivary CoQ11 level	Repetitive saliva swallowing test	Repetitive saliva swallowing test	Bite force (right)	Bite force (right)	Bite force (left)	Bite force (left)
				before	after	before	after	before	after	before	after	before	after
1	A	F	43	5.9	7.06	44	96	5	7	0.356	0.532	0.277	0.538
2	A	M	44	7.5	7.1	0	92	5	5	0.529	0.457	0.503	0.558
5	A	M	41	3.79	5.33	31	3000	6	8	0.704	0.834	0.737	0.704
6	A	F	47	6.57	8.97	1100	17	8	4	0.571	0.537	0.475	0.56
9	A	F	50	3.83	4.22	21	58	3	3	0.434	0.43	0.499	0.484
12	A	F	47	5.65	6.29	23	20	6	4	0.473	0.636	0.405	0.625
14	A	M	54	2.78	5.67	49	340	5	9	0.336	0.72	0.506	0.813
18	A	F	64	3.55	5.44	54	240	4	9	0.217	0.222	0.212	0.154
20	A	F	43	7	6.24	85	61	6	8	0.348	0.438	0.491	0.409
23	A	M	54	3.23	3.56	82	150	9	5	0.101	0.192	0.113	0.165
24	A	F	41	5.12	7.83	22	57	11	10	0.342	0.567	0.449	0.609
26	A	M	42	3.34	3.1	69	1300	6	3	0.371	0.159	0.785	0.231
30	A	F	53	6.98	6.59	52	150	3	6	0.276	0.284	0.272	0.255
32	A	F	41	4.43	7.02	0	11	9	14	0.348	0.765	0.322	0.586
33	A	M	54	8.79	9.56	70	0	8	7	0.099	0.211	0.106	0.178
37	A	F	45	4.04	3.29	32	1600	3	4	0.252	0.28	0.23	0.331
41	A	F	49	7.18	7.65	19	2000	2	2	0.633	0.704	0.696	0.712
42	A	F	42	3.55	3.5	150	460	7	13	0.731	0.547	0.659	0.561
44	A	F	57	2.42	2.27	48000	17000	6	5	0.162	0.149	0.286	0.086
7	B	F	41	4.93	5.8	63	22	6	7	0.765	0.723	0.717	0.78
8	B	F	42	4	3.82	0	0	3	4	0.644	0.688	0.807	0.8
10	B	F	54	4.89	4.5	22	67	7	7	0.268	0.238	0.228	0.346
11	B	M	62	3.03	3.51	38	200	3	4	0.321	0.353	0.338	0.578
13	B	F	45	3.2	6.09	39	88	8	10	0.152	0.367	0.262	0.27
15	B	F	62	3.77	2.53	22	100	5	6	0.08	0.138	0.146	0.105
17	B	F	61	3.71	3.1	180	1000	4	5	0.115	0.054	0.282	0.298
19	B	F	62	2.4	2.15	48	150	4	5	0.174	0.71	0.243	0.274
21	B	F	53	3.8	4.38	69	140	8	7	0.158	0.09	0.085	0.11
25	B	F	49	4.33	7.1	37	8	4	5	0.301	0.317	0.12	0.329
29	B	F	46	4.59	4.9	420	290	7	14	0.577	0.292	0.272	0.146
31	B	F	43	3.71	3.69	38	92	6	9	0.409	0.634	0.147	0.213
34	B	F	50	4.41	5.1	95	5	4	4	0.333	0.289	0.261	0.309
35	B	M	56	8.05	6.68	140	210	8	9	0.319	0.214	0.462	0.535
36	B	F	63	1.97	3	190	130	3	5	0.099	0.47	0.066	0.42
38	B	F	42	7.5	8.79	66	18	5	8	0.518	0.462	0.471	0.642
39	B	F	45	6.3	5.81	23	10	3	8	0.207	0.116	0.232	0.202
40	B	M	58	3.79	4.52	110	180	6	6	0.624	0.427	0.699	0.546
43	B	F	50	4.92	6.74	64	55	5	8	0.191	0.246	0.442	0.17
46	B	M	60	4.69	4.03	26	15	8	9	0.364	0.289	0.229	0.26

## Sheet: Assessment of symptoms
ID	A or B	性別	年齢	口のトラブルで食べられない食品がある：前	口のトラブルで食べられない食品がある：後	口のトラブルで食べられない食品がある変化量		噛みにくい：前	噛みにくい：後	噛みにくい変化量		飲み込みにくい：前	飲み込みにくい：後	飲み込みにくい変化量		会話がしにくい：前	会話がしにくい：後	会話がしにくい変化量		楽に食べられない：前	楽に食べられない：後	楽に食べられない変化量		口が気になり人とうまくかかわれない：前	口が気になり人とうまくかかわれない：後	口が気になり人とうまくかかわれない変化量		口の中や歯に不満を感じる：前	口の中や歯に不満を感じる：後	口の中や歯に不満を感じる変化量		口の痛みや不快感で薬剤等を使っている：前	口の痛みや不快感で薬剤等を使っている：後	口の痛みや不快感で薬剤等を使っている変化量		口や歯の調子が悪いことが気になる：前	口や歯の調子が悪いことが気になる：後	口や歯の調子が悪いことが気になる変化量		口元への視線が気になる：前	口元への視線が気になる：後	口元への視線が気になる変化量		口が気になり落ち着いて人前でたべられない：前	口が気になり落ち着いて人前でたべられない：後	口が気になり落ち着いて人前でたべられない変化量		歯や口の中にしみることがある：前	歯や口の中にしみることがある：後
ID	group	sex	age	Unable to eat food due to a mouth problem				Difficulty chewing				Difficulty swallowing				Difficulty speaking				Unable to eat food easily				Difficulty interacting with people due to concern about your mouth				Dissatisfaction with the condition of your mouth and/or teeth				Use of a drug, etc. for mouth discomfort and/or pain				Worried about poor condition of the mouth and/or teeth				Worried about people noticing your mouth				Unable to eat food calmly in front of other people because of worry about your mouth				Smarting pain in the mouth and/or teeth
				before	after	A Change		before	after	A Change		before	after	A Change		before	after	A Change		before	after	A Change		before	after	A Change		before	after	A Change		before	after	A Change		before	after	A Change		before	after	A Change		before	after	A Change		before	after
1	A	F	43	3	2	-1		3	3	0		1	2	1		1	2	1		3	2	-1		2	2	0		4	3	-1		3	1	-2		3	3	0		3	2	-1		2	2	0		2	3
2	A	M	44	1	1	0		1	1	0		1	1	0		1	1	0		1	1	0		1	1	0		2	3	1		1	1	0		2	3	1		1	3	2		1	1	0		3	3
5	A	M	41	1	1	0		1	1	0		1	1	0		1	1	0		1	1	0		1	1	0		1	1	0		1	1	0		1	1	0		1	1	0		1	1	0		1	1
6	A	F	47	1	3	2		1	3	2		1	1	0		1	3	2		1	2	1		1	2	1		1	2	1		1	1	0		1	4	3		1	2	1		1	2	1		1	4
9	A	F	50	3	2	-1		3	2	-1		1	1	0		1	1	0		2	1	-1		1	1	0		2	1	-1		1	1	0		3	3	0		2	1	-1		2	1	-1		1	1
12	A	F	47	1	1	0		1	1	0		1	1	0		1	1	0		1	1	0		1	1	0		3	2	-1		1	1	0		3	2	-1		3	2	-1		1	1	0		1	1
14	A	M	54	1	1	0		1	1	0		1	1	0		1	1	0		1	1	0		1	1	0		2	1	-1		1	1	0		2	1	-1		3	4	1		2	1	-1		1	1
18	A	F	64	1	1	0		1	1	0		1	1	0		1	1	0		1	1	0		1	1	0		3	1	-2		1	1	0		3	1	-2		1	1	0		1	1	0		1	1
20	A	F	43	2	1	-1		2	2	0		2	1	-1		2	1	-1		2	1	-1		2	1	-1		3	3	0		1	1	0		3	3	0		2	1	-1		2	1	-1		2	2
23	A	M	54	1	1	0		1	1	0		1	1	0		1	1	0		1	1	0		2	1	-1		1	1	0		1	1	0		2	1	-1		1	1	0		1	1	0		1	2
24	A	F	41	1	1	0		1	1	0		1	1	0		1	2	1		1	1	0		1	1	0		2	3	1		1	1	0		2	2	0		1	1	0		1	1	0		3	3
26	A	M	42	1	1	0		2	1	-1		2	1	-1		2	1	-1		1	1	0		1	1	0		3	3	0		1	1	0		2	1	-1		1	1	0		1	1	0		1	2
30	A	F	53	1	1	0		1	2	1		1	2	1		1	2	1		1	1	0		1	2	1		3	4	1		1	2	1		3	3	0		2	2	0		1	2	1		1	3
32	A	F	41	1	1	0		1	1	0		1	1	0		1	1	0		1	1	0		1	1	0		2	2	0		1	1	0		1	1	0		2	2	0		1	1	0		1	3
33	A	M	54	1	1	0		3	2	-1		1	1	0		3	3	0		1	1	0		1	1	0		3	3	0		3	1	-2		3	3	0		1	1	0		1	1	0		3	3
37	A	F	45	1	1	0		1	1	0		1	1	0		1	1	0		1	1	0		1	1	0		1	1	0		1	1	0		1	1	0		1	1	0		1	1	0		2	1
41	A	F	49	2	2	0		2	2	0		3	3	0		2	2	0		2	2	0		1	2	1		2	2	0		1	1	0		3	2	-1		2	2	0		2	2	0		2	2
42	A	F	42	1	3	2		1	1	0		1	1	0		1	2	1		1	1	0		2	2	0		3	2	-1		1	1	0		2	2	0		2	2	0		2	2	0		2	1
44	A	F	57	1	2	1		1	2	1		1	3	2		1	2	1		1	2	1		1	2	1		1	3	2		1	2	1		1	2	1		1	2	1		1	2	1		1	3
			avarage	1.31579	1.42105	0.105263	avarage	1.47368	1.52632	0.0526316	avarage	1.21053	1.31579	0.105263	avarage	1.26316	1.52632	0.263158	avarage	1.26316	1.21053	-0.0526316	avarage	1.21053	1.31579	0.105263	avarage	2.21053	2.15789	-0.0526316	avarage	1.21053	1.10526	-0.105263	avarage	2.15789	2.05263	-0.105263	avarage	1.63158	1.68421	0.0526316	avarage	1.31579	1.31579	0	avarage	1.57895	2.10526
			STDEV	0.671038	0.692483	0.809303	STDEV	0.772328	0.696692	0.705036	STDEV	0.535303	0.671038	0.657836	STDEV	0.561951	0.696692	0.733493	STDEV	0.561951	0.418854	0.524265	STDEV	0.418854	0.477567	0.567131	STDEV	0.917663	0.95819	0.97032	STDEV	0.630604	0.315302	0.737468	STDEV	0.83421	0.97032	1.04853	STDEV	0.760886	0.82007	0.779864	STDEV	0.477567	0.477567	0.57735	STDEV	0.768533	0.994135
		Comparisons before and after by Wilcoxon Matched Pairs Test		p-value 2-tailed	0.529368			p-value 2-tailed	0.75315			p-value 2-tailed	0.50018			p-value 2-tailed	0.16143			p-value 2-tailed	0.66689			p-value 2-tailed	0.46307			p-value 2-tailed	0.8241			p-value 2-tailed	0.46521			p-value 2-tailed	0.51467			p-value 2-tailed	0.77943			p-value 2-tailed	1			p-value 2-tailed	0.05061
				Choen's d				Choen's d				Choen's d				Choen's d				Choen's d				Choen's d
ID	group	sex	age	Unable to eat food due to a mouth problem				Difficulty chewing				Difficulty swallowing				Difficulty speaking				Unable to eat food easily				Difficulty interacting with people due to concern about your mouth				Dissatisfaction with the condition of your mouth and/or teeth				Use of a drug, etc. for mouth discomfort and/or pain				Worried about poor condition of the mouth and/or teeth				Worried about people noticing your mouth				Unable to eat food calmly in front of other people because of worry about your mouth				Smarting pain in the mouth and/or teeth
				before	after	B Change		before	after	B Change		before	after	B Change		before	after	B Change		before	after	B Change		before	after	B Change		before	after	B Change		before	after	B Change		before	after	B Change		before	after	B Change		before	after	B Change		before	after
7	B	F	41	1	1	0		1	1	0		1	1	0		1	1	0		1	1	0		1	1	0		3	1	-2		1	1	0		2	1	-1		1	1	0		1	1	0		1	1
8	B	F	42	1	2	1		1	2	1		1	2	1		1	2	1		1	2	1		1	2	1		2	2	0		1	2	1		2	2	0		2	2	0		2	2	0		2	2
10	B	F	54	2	2	0		3	2	-1		1	1	0		1	1	0		2	1	-1		2	1	-1		3	2	-1		1	1	0		2	1	-1		2	2	0		2	1	-1		2	2
11	B	M	62	1	1	0		2	2	0		1	1	0		1	1	0		1	1	0		1	1	0		3	1	-2		1	1	0		1	2	1		2	1	-1		1	1	0		2	1
13	B	F	45	1	1	0		1	1	0		1	1	0		1	1	0		2	1	-1		3	2	-1		1	1	0		2	1	-1		2	1	-1		2	2	0		2	2	0		1	1
15	B	F	62	3	3	0		4	3	-1		3	2	-1		2	2	0		4	3	-1		3	1	-2		5	4	-1		4	2	-2		5	5	0		3	1	-2		3	2	-1		5	4
17	B	F	61	2	1	-1		3	2	-1		2	3	1		2	1	-1		2	1	-1		3	1	-2		4	4	0		2	2	0		4	4	0		2	2	0		2	2	0		3	3
19	B	F	62	2	2	0		2	1	-1		2	1	-1		2	1	-1		1	1	0		2	1	-1		1	2	1		1	1	0		1	1	0		2	1	-1		2	1	-1		2	1
21	B	F	53	1	1	0		2	1	-1		2	1	-1		2	1	-1		2	1	-1		2	1	-1		2	2	0		1	1	0		2	2	0		2	2	0		1	2	1		2	3
25	B	F	49	1	1	0		1	1	0		2	1	-1		2	1	-1		2	1	-1		2	1	-1		3	1	-2		1	1	0		2	1	-1		3	2	-1		2	1	-1		1	1
29	B	F	46	1	1	0		1	1	0		1	1	0		1	1	0		1	1	0		1	1	0		1	1	0		1	1	0		1	1	0		1	1	0		1	1	0		1	1
31	B	F	43	1	1	0		2	1	-1		2	1	-1		2	1	-1		1	1	0		1	1	0		5	1	-4		1	1	0		3	1	-2		1	1	0		1	1	0		4	1
34	B	F	50	2	1	-1		2	2	0		2	1	-1		2	1	-1		2	1	-1		2	2	0		2	1	-1		2	1	-1		2	2	0		2	3	1		2	1	-1		2	2
35	B	M	56	1	1	0		1	1	0		1	1	0		1	1	0		1	1	0		2	1	-1		2	1	-1		1	1	0		2	1	-1		2	1	-1		2	1	-1		2	1
36	B	F	63	2	1	-1		2	2	0		2	1	-1		2	1	-1		1	1	0		1	1	0		3	3	0		1	2	1		2	3	1		1	2	1		1	1	0		1	1
38	B	F	42	2	1	-1		2	3	1		2	2	0		3	3	0		2	1	-1		3	3	0		4	3	-1		1	1	0		4	3	-1		4	3	-1		4	2	-2		3	3
39	B	F	45	1	3	2		1	3	2		1	3	2		1	1	0		1	3	2		1	1	0		4	3	-1		1	4	3		4	5	1		1	1	0		1	1	0		1	1
40	B	M	58	2	1	-1		2	1	-1		2	1	-1		2	1	-1		2	1	-1		2	1	-1		5	2	-3		1	1	0		2	2	0		4	2	-2		2	1	-1		2	1
43	B	F	50	1	1	0		2	2	0		1	1	0		1	1	0		1	1	0		3	2	-1		3	3	0		1	1	0		3	3	0		2	3	1		2	2	0		4	3
46	B	M	60	2	1	-1		3	2	-1		3	3	0		3	3	0		2	2	0		2	2	0		3	3	0		1	1	0		3	2	-1		2	2	0		2	2	0		2	2
			avarage	1.5	1.35	-0.15	avarage	1.9	1.7	-0.2	avarage	1.65	1.45	-0.2	avarage	1.65	1.3	-0.35	avarage	1.6	1.3	-0.3	avarage	1.9	1.35	-0.55	avarage	2.95	2.05	-0.9	avarage	1.3	1.35	0.05	avarage	2.45	2.15	-0.3	avarage	2.05	1.75	-0.3	avarage	1.8	1.4	-0.4	avarage	2.15	1.75
			STDEV	0.606977	0.67082	0.74516	STDEV	0.852242	0.732695	0.833509	STDEV	0.67082	0.759155	0.833509	STDEV	0.67082	0.656947	0.587143	STDEV	0.753937	0.656947	0.801315	STDEV	0.788069	0.587143	0.759155	STDEV	1.2763	1.05006	1.20961	STDEV	0.732695	0.74516	0.944513	STDEV	1.09904	1.30888	0.801315	STDEV	0.887041	0.71635	0.864505	STDEV	0.767772	0.502625	0.680557	STDEV	1.13671	0.966546
		Comparisons before and after by Wilcoxon Matched Pairs Test		p-value 2-tailed	0.40081			p-value 2-tailed	0.32806			p-value 2-tailed	0.32806			p-value 2-tailed	0.03815			p-value 2-tailed	0.14237			p-value 2-tailed	0.01279			p-value 2-tailed	0.00604			p-value 2-tailed	0.91651			p-value 2-tailed	0.14237			p-value 2-tailed	0.15358			p-value 2-tailed	0.03297			p-value 2-tailed	0.04995
				Choen's d				Choen's d				Choen's d				Choen's d	-0.526			Choen's d				Choen's d	-0.789			Choen's d	-0.769															Choen's d	-0.616			Choen's d	-0.378
																95%CI	-1.157 - 0.104							95%CI	-1.432 - -0.145			95%CI	-1.411 - -0.127															95%CI	-1.25 - 0.018			95%CI	-1.003 - 0.247
[truncated: 269 more columns]

## Sheet: ATP assay
	48hour
		HSG					Grubbs' test
		0	1	10	100nM		100nM							0nM	1nM	10nM	100nM
		66434	72466	84308	82451		Row	Value	Z	Significant Outlier?				66434	72466	84308	82451
		73931	84632	88290	83605		1	82451	0.34					73931	84632	88290	83605
		74936	83253	79961	83229		2	83605	0.62					74936	83253	79961	83229
		72731	81772	79393	74841		3	83229	0.53					72731	81772	79393
	AV	72008	80530.8	82988	81031.5		4	74841	1.49	Significant outlier. P < 0.05			AV	72008	80530.8	82988	83095
	SD	3823.76	5501.87	4160.94	4154.88								SD	3823.76	5501.87	4160.94	588.554
							Homogeneity of Multi-variances:The Bartlett's Test
							Chisquare	8.98252
							P-value	0.03
							Conclusion	Moderate evidence against the null hypothesis
	Normality Tests					Analysis of Variance (One-Way)
	Variable #1 (0)					Descriptive Statistics
	Sample size	4	Mean	72008		Groups	Sample size	Sum	Mean	Variance
	Standard Deviation	3823.76	Median	0		0	4	288032	72008	14621106
	Skewness	-0.9679	Kurtosis	2.1887		1	4	322123	80530.8	3.02706e+07
	Skewness (Fisher's)	-1.67646	Kurtosis (Fisher's)	2.91525		10	4	331952	82988	1.73135e+07
						100nM	3	249285	83095	346396
		Test Statistic	p-value	Conclusion: (5%)
	Kolmogorov-Smirnov/Lilliefors Test	0.22192	#N/A			Total	15		79426.1	3.59595e+07
	Kolmogorov-Smirnov/Stephens Test	0.22192	0.15	No evidence against normality
	Shapiro-Wilk W	0.83246	0.17431	Accept Normality		ANOVA
	D'Agostino Skewness	#N/A	#N/A			Source of Variation	d.f.	SS	MS	F	p-value	F crit	Omega Sqr.
	D'Agostino Kurtosis	2.38948	0.01687	Reject Normality		Between Groups	3	3.16125e+08	1.05375e+08	6.18833	0.0101528	3.58743	0.509242
	D'Agostino Omnibus	#N/A	#N/A			Within Groups	11	1.87308e+08	1.7028e+07
	Variable #2 (1)					Total	14	5.03433e+08
	Sample size	4	Mean	80530.8
	Standard Deviation	5501.87	Median	0		Residual standard error	4126.5
	Skewness	-1.00177	Kurtosis	2.21684		Hartley Fmax (d.f. = 4, 3)	87.3873
	Skewness (Fisher's)	-1.73512	Kurtosis (Fisher's)	3.12626		Cochran C (d.f. = 4, 3)	0.48393
						Bartlett Chi-square (d.f. = 3)	5.59639	p-value	0.132986
		Test Statistic	p-value	Conclusion: (5%)
	Kolmogorov-Smirnov/Lilliefors Test	0.22801	#N/A			Comparisons among groups (Factor 1 - Factor #1)
	Kolmogorov-Smirnov/Stephens Test	0.22801	0.15	No evidence against normality
	Shapiro-Wilk W	0.81587	0.13387	Accept Normality		Scheffe
	D'Agostino Skewness	#N/A	#N/A			Group vs. Group (Contrast)	Difference	95% Confidence Interval		Test Statistic	p-value
	D'Agostino Kurtosis	2.42315	0.01539	Reject Normality		0 vs 1	-8522.75	-18095.1	1049.62	2.92087	0.0866165
	D'Agostino Omnibus	#N/A	#N/A			0 vs 10	-10980	-20552.4	-1407.63	3.76301	0.023635
						0 vs 100nM	-11087	-21426.3	-747.654	3.51782	0.0346156
	Variable #3 (10)					1 vs 10	-2457.25	-12029.6	7115.12	0.842136	0.869147
	Sample size	4	Mean	82988		1 vs 100nM	-2564.25	-12903.6	7775.1	0.813617	0.880041
	Standard Deviation	4160.94	Median	0		10 vs 100nM	-107	-10446.3	10232.3	0.0339503	0.999989
	Skewness	0.41219	Kurtosis	1.54832		Tukey-Kramer
	Skewness (Fisher's)	0.71393	Kurtosis (Fisher's)	-1.88763		Groups	Difference	Test Statistic	p-value	Significant
						0 vs 1	-8522.75	4.13074	0.0579842	No
		Test Statistic	p-value	Conclusion: (5%)		0 vs 10	-10980	5.3217	0.014197	Yes
	Kolmogorov-Smirnov/Lilliefors Test	0.26653	#N/A			0 vs 100nM	-11087	4.97495	0.0213885	Yes
	Kolmogorov-Smirnov/Stephens Test	0.26653	0.15	No evidence against normality		1 vs 10	-2457.25	1.19096	0.833572	No
	Shapiro-Wilk W	0.90014	0.43175	Accept Normality		1 vs 100nM	-2564.25	1.15063	0.8469	No
	D'Agostino Skewness	#N/A	#N/A			10 vs 100nM	-107	0.0480129	0.999986	No
	D'Agostino Kurtosis	#N/A	1	Accept Normality		Bonferroni
	D'Agostino Omnibus	#N/A	#N/A			Alpha/N	0.00833333
						Group vs. Group (Contrast)	Difference	95% Confidence Interval		Test Statistic	p-value
	Variable #4 (100nM)					0 vs 1	-8522.75	-17883.7	838.159	2.92087	0.0834945
	Sample size	3	Mean	83095		0 vs 10	-10980	-20340.9	-1619.09	3.76301	0.0188294
	Standard Deviation	588.554	Median	0		0 vs 100nM	-11087	-21197.9	-976.062	3.51782	0.0289013
	Skewness	-0.39659	Kurtosis	1.5		1 vs 10	-2457.25	-11818.2	6903.66	0.842136	1
	Skewness (Fisher's)	-0.97144	Kurtosis (Fisher's)	#N/A		1 vs 100nM	-2564.25	-12675.2	7546.69	0.813617	1
						10 vs 100nM	-107	-10217.9	10003.9	0.0339503	1
		Test Statistic	p-value	Conclusion: (5%)		Fisher LSD
	Kolmogorov-Smirnov/Lilliefors Test	0.1964	#N/A			Group vs. Group (Contrast)	Difference	Test Statistic	p-value	Significant
	Kolmogorov-Smirnov/Stephens Test	0.1964	0.15	No evidence against normality		0 vs 1	-8522.75	2.92087	0.0119205	Yes
	Shapiro-Wilk W	0.96112	0.62094	Accept Normality		0 vs 10	-10980	3.76301	0.00236813	Yes
	D'Agostino Skewness	#N/A	#N/A			0 vs 100nM	-11087	3.51782	0.00378259	Yes
	D'Agostino Kurtosis	#N/A	#N/A			1 vs 10	-2457.25	0.842136	0.414936	No
	D'Agostino Omnibus	#N/A	#N/A			1 vs 100nM	-2564.25	0.813617	0.430515	No
						10 vs 100nM	-107	0.0339503	0.973433	No

## Sheet: MDA
						sta.Normality					Homogeneity of Multi-variances:The Bartlett's Test
											Chisquare	9.0535
		FeSO4				SERIES_N (-)					P-value	0.029
	ー	ー	100 nM AA	1 nM Ubiquinol		sta.size	3	DS_AVERAGE	0.0474579		Conclusion	Moderate evidence against the null hypothesis
	0.0472029	0.168859	0.0795181	0.106838		DS_STDDEV	0.024519	DS_MED	0
	0.0721034	0.122563	0.074111	0.101682		DS_SKEW	0.0191073	DS_KURT	1.5		FTEST						FTEST
	0.0230675	0.147254	0.0693068	0.11552		DS_G1	0.046803	DS_G2	N_A		sta.DS						sta.DS
											VAR	100nM AA	- FeSO4				VAR	1nM CoQ10	- FeSO4
avarage	0.0474579	0.146225	0.074312	0.108013			STATS	PROB	CONCLUSION (5%)		sta.size	3	3				sta.size	3	3
sd	0.024519	0.0231655	0.00510861	0.00699352		NORM_T_KS	0.173406	N_A	NORMKS4		DS_AVERAGE	0.07431	0.14623				DS_AVERAGE	0.108013	0.146225
						NORM_T_SW	0.999919	0.982794	ACCEPT_NORM		DS_VAR	3e-05	0.00054				DS_VAR	4.89094e-05	0.00053664
						NORM_T_DAG DS_SKEW	N_A	N_A	REJECT_NORM		DS_STDDEV	0.00511	0.02317				DS_STDDEV	0.00699352	0.0231655
						NORM_T_DAG DS_KURT	N_A	N_A	REJECT_NORM		DS_STDERR	0.00295	0.01337				DS_STDERR	0.00403771	0.0133746
						NORM_T_DAG OMNIBUS	N_A	N_A	REJECT_NORM
											SUMMARY						SUMMARY
						SERIES_N ( - FeSO4)					F	20.5626	F CRIT_CORR	19			F	10.9721	F CRIT_CORR	19
						sta.size	3	DS_AVERAGE	0.146225		PROB sta.tailed	0.04638	PROB sta.tailed	0.09275			PROB sta.tailed	0.0835273	PROB sta.tailed	0.167055
						DS_STDDEV	0.0231655	DS_MED	0		H0 (5%)?	REJECTED	* -FeSO4とAAの分散は等しくない				H0 (5%)?	ACCEPTED	* -FeSO4とAAの分散は等しい
						DS_SKEW	-0.0814083	DS_KURT	1.5
						DS_G1	-0.199409	DS_G2	N_A		sta.bst.compmeans ウェルチのT-検定						sta.bst.compmeans ウェルチのT-検定
											sta.DS						sta.DS
							STATS	PROB	CONCLUSION (5%)		VAR	sta.size	DS_AVERAGE	DS_STDDEV	DS_VAR		VAR	sta.size	DS_AVERAGE	DS_STDDEV	DS_VAR
						NORM_T_KS	0.179815	N_A	NORMKS4		-	3	0.146225	0.0231655	0.00053664		1nM CoQ10	3	0.108013	0.00699352	4.89094e-05
						NORM_T_SW	0.998521	0.926543	ACCEPT_NORM		100nM AA	3	0.074312	0.00510861	2.60979e-05		- FeSO4	3	0.146225	0.0231655	0.00053664
						NORM_T_DAG DS_SKEW	N_A	N_A	REJECT_NORM
						NORM_T_DAG DS_KURT	N_A	N_A	REJECT_NORM		sta.bst.compmeans.1						sta.bst.compmeans.0
						NORM_T_DAG OMNIBUS	N_A	N_A	REJECT_NORM		DF	2					DF	4
											HYP_MEAN	0					HYP_MEAN	0
						SERIES_N (100nM AA)					TTEST_POOL_VAR	0.000281369					TTEST_POOL_VAR	0.000292775
						sta.size	3	DS_AVERAGE	0.074312		STATS	5.2507					STATS	2.73514
						DS_STDDEV	0.00510861	DS_MED	0
						DS_SKEW	0.0721664	DS_KURT	1.5		TTEST_TWO_TAIL						TTEST_TWO_TAIL
						DS_G1	0.176771	DS_G2	N_A		PROB	0.0344103	TTEST_CRIT (5%)	4.30265			PROB	0.0521657	TTEST_CRIT (5%)	2.77645
							STATS	PROB	CONCLUSION (5%)		TTEST_ONE_TAIL						TTEST_ONE_TAIL
						NORM_T_KS	0.182358	N_A	NORMKS4		PROB	0.0172051	TTEST_CRIT (5%)	2.91999			PROB	0.0260829	TTEST_CRIT (5%)	2.13185
						NORM_T_SW	0.998839	0.934913	ACCEPT_NORM
						NORM_T_DAG DS_SKEW	N_A	N_A	REJECT_NORM		GTEST						GTEST
						NORM_T_DAG DS_KURT	N_A	N_A	REJECT_NORM		STATS	2.54524	TTEST_CRIT (5%)	0.974			STATS	1.27088	TTEST_CRIT (5%)	0.974
						NORM_T_DAG OMNIBUS	N_A	N_A	REJECT_NORM		PROB	0.0013985					PROB	0.0250937
						SERIES_N (1nM CoQ10)
						sta.size	3	DS_AVERAGE	0.108013		PAGUROVA_CRIT						PAGUROVA_CRIT
						DS_STDDEV	0.00699352	DS_MED	0		PAGUR_PARAM	0.953623					PAGUR_PARAM	0.0835273
						DS_SKEW	0.299899	DS_KURT	1.5		STATS	5.2507	TTEST_CRIT (5%)	0.0706981			STATS	2.73514	TTEST_CRIT (5%)	0.0704838
						DS_G1	0.734599	DS_G2	N_A		PROB	0.966239					PROB	0.892055
							STATS	PROB	CONCLUSION (5%)
						NORM_T_KS	0.233369	N_A	NORMKS4
						NORM_T_SW	0.978836	0.721165	ACCEPT_NORM
						NORM_T_DAG DS_SKEW	N_A	N_A	REJECT_NORM
						NORM_T_DAG DS_KURT	N_A	N_A	REJECT_NORM
						NORM_T_DAG OMNIBUS	N_A	N_A	REJECT_NORM

## Sheet: OxiBlot
Image Name	Channel	Name	Signal	Total	Area	Bkgnd.	Type	Signal-BG
0000044_01	Chemi	00001	42649.7	72656.2	2923	10.2656	Signal	42639.5
0000044_01	Chemi	00002	61290.8	106883	2923	15.5977	Signal	61275.2
0000044_01	Chemi	00003	44396	81584.3	2923	12.7227	Signal	44383.2
0000044_01	Chemi	00004	54036.6	66864.6	2923	4.38867	Signal	54032.2
			ー	H2O2	CoQ10	CoQ10 +H2O2
			42639.5	61275.2	44383.2	54032.2

## Sheet: CoQ intra-individual difference
ID	group	Salivary CoQ10 level	Salivary CoQ11 level							Analysis with reference to "Individual variation of clinical laboratory data (2nd report)" JMHTS Vol.20 No.3 1993, Jun Shigeru Wakabayashi Masao
		before	after	Individual average (x)	Individual variance (v)	CV		CV(group avarage)		intragroup avarage of (x) (X)	intragroup avarage of (v) (V)	intra-individual difference(S)	standard deviation	variation coefficient (CV)
1	A	44	96	70	676	9.65714	A(Ubiquinol)	258.476		320.972	251877	501.874	427.099	156.361
2	A	0	92	46	2116	46	B(placebo)	28.7452		111.75	9638.9	98.1779	140.676	87.8549
5	A	31	3000	1515.5	2.20374e+06	1454.13
6	A	1100	17	558.5	293222	525.017
9	A	21	58	39.5	342.25	8.66456
12	A	23	20	21.5	2.25	0.104651
14	A	49	340	194.5	21170.2	108.844
18	A	54	240	147	8649	58.8367
20	A	85	61	73	144	1.9726
23	A	82	150	116	1156	9.96552
24	A	22	57	39.5	306.25	7.75316
26	A	69	1300	684.5	378840	553.455
30	A	52	150	101	2401	23.7723
32	A	0	11	5.5	30.25	5.5
33	A	70	0	35	1225	35
37	A	32	1600	816	614656	753.255
41	A	19	2000	1009.5	981090	971.858
42	A	150	460	305	24025	78.7705
7	B	63	22	42.5	420.25	9.88824
8	B	0	0	0	0	#DIV/0!	9.88824
10	B	22	67	44.5	506.25	11.3764	11.3764
11	B	38	200	119	6561	55.1345	55.1345
13	B	39	88	63.5	600.25	9.45276	9.45276
15	B	22	100	61	1521	24.9344	24.9344
17	B	180	1000	590	168100	284.915	284.915
19	B	48	150	99	2601	26.2727	26.2727
21	B	69	140	104.5	1260.25	12.0598	12.0598
25	B	37	8	22.5	210.25	9.34444	9.34444
29	B	420	290	355	4225	11.9014	11.9014
31	B	38	92	65	729	11.2154	11.2154
34	B	95	5	50	2025	40.5	40.5
35	B	140	210	175	1225	7	7
36	B	190	130	160	900	5.625	5.625
38	B	66	18	42	576	13.7143	13.7143
39	B	23	10	16.5	42.25	2.56061	2.56061
40	B	110	180	145	1225	8.44828	8.44828
43	B	64	55	59.5	20.25	0.340336	0.340336
46	B	26	15	20.5	30.25	1.47561	1.47561
